# Supplementary material for: Dynamic Regulation of brsk2 in the Social and Motor Development of Zebrafish: A Developmental Behavior Analysis
Source: Int J Mol Sci. 2023 Nov 19;24(22):16506. doi: 10.3390/ijms242216506 (PMC10671324; doi:10.3390/ijms242216506)
Supplement: Supplementary file 1 [file ijms-24-16506-s001.zip]

Archive with 1 entries (1 files):
- ijms-2612029-supplementary.pdf
